# Supplementary material for: Pretreatment of Mesenchymal Stem Cells with Electrical Stimulation as a Strategy to Improve Bone Tissue Engineering Outcomes
Source: Cells. 2023 Aug 26;12(17):2151. doi: 10.3390/cells12172151 (PMC10487010; doi:10.3390/cells12172151)
Supplement: Supplementary file 1 [file cells-12-02151-s001.zip]

Archive with 1 entries (1 files):
- cells-2542854-supplementary.pdf
